# Supplementary material for: Bromodomain and extra-terminal domain (BET) proteins regulate melanocyte differentiation
Source: Epigenetics Chromatin. 2020 Mar 10;13:14. doi: 10.1186/s13072-020-00333-z (PMC7063807; doi:10.1186/s13072-020-00333-z)
Supplement: Supplementary file 4 — Additional file 4: Table S1. The effect of BET inhibition on E-gene expression. E-genes that are significantly (p < 0.05) down-regulated (yellow) or up-regulated (blue) by BET inhibition of Melb-a, 501MEL, or SK-MEL147 cells. E-genes that are affected by BET inhibition in all three cell lines are shown in bold type. [file 13072_2020_333_MOESM4_ESM.xlsx]

## Sheet: Sheet1
Melb-a JQ1vs VC 48 hours								501Mel JQ1 vs VC 24 hours							SK-MEL-147 JQ1 vs VC 24 hours
Name	Chromosome	Max group mean	Log₂ fold change	Fold change			Name	Chromosome	Max group mean	Log₂ fold change	Fold change		Name	Chromosome	Max group mean	Log₂ fold change	Fold change
Oca2	7	0.52	-5.36	-40.95			ERBB3	12	0.95	-3.33	-10.03		RLBP1	15	0.49	-3.64	-12.47
Slc6a19	13	0.1	-4.63	-24.79			GAS7	17	9.05	-2.71	-6.56		IL6	7	2.65	-3.33	-10.04
Slc24a4	12	2.17	-3.89	-14.79			TGFB2	1	0.2	-2.69	-6.45		SLC7A11	4	2.19	-3.31	-9.94
Slc7a11	3	16.25	-3.69	-12.92			RLBP1	15	8.71	-2.49	-5.6		EDN1	6	6.13	-3.14	-8.79
Tyr	7	65.1	-3.37	-10.37			SLC24A5	15	68.27	-2.4	-5.27		GAS7	17	2.21	-2.48	-5.57
Rab17	1	6.97	-3.25	-9.54			SLC24A4	14	0.5	-2.36	-5.12		HES1	3	2.95	-2.4	-5.26
Slc24a5	2	94.68	-2.85	-7.23			IRF4	6	5.9	-2.29	-4.89		H2AFY2	10	4.2	-1.92	-3.79
Gjb2	14	0.23	-2.8	-6.99			SOX18	20	0.19	-2.24	-4.74		BNC2	9	2.33	-1.71	-3.27
Rab27a	9	85.54	-2.76	-6.77			CYP19A1	15	0.06	-2.18	-4.52		TGFB2	1	1.87	-1.7	-3.24
Zeb1	18	0.67	-2.63	-6.19			TYRP1	9	680.45	-1.62	-3.07		COL17A1	10	0.98	-1.65	-3.14
Slc45a2	15	431.89	-2.57	-5.94			OPHN1	X	5.18	-1.57	-2.97		LRMDA	10	0.1	-1.64	-3.11
Rab32	10	110.81	-2.51	-5.7			TDO2	4	0.18	-1.35	-2.56		TBX2	17	0.27	-1.59	-3.01
Trpm1	7	65.72	-2.47	-5.55			MYC	8	29.83	-1.35	-2.54		COL1A1	17	0.2	-1.5	-2.82
Gas7	11	3.38	-2.43	-5.41			RXRA	9	1.31	-1.2	-2.29		MLPH	2	4.81	-1.37	-2.59
Tyrp1	4	1572.89	-2.2	-4.59			RAB27A	15	36.07	-1.19	-2.28		DRD2	11	0.36	-1.32	-2.49
Ggt1	10	0.66	-2.03	-4.08			SNAI2	8	24.62	-0.94	-1.91		BCL2	18	1.77	-1.26	-2.4
Gchfr	2	1.43	-1.99	-3.96			PAICS	4	45.61	-0.87	-1.83		RAB27A	15	1.85	-1.21	-2.32
Edaradd	13	0.24	-1.87	-3.66			EDARADD	1	0.91	-0.85	-1.81		RAB36	22	0.56	-1.21	-2.31
Atp7b	8	0.37	-1.84	-3.57			GPR161	1	16.48	-0.82	-1.77		FOXD3	1	0.85	-1.15	-2.21
Erbb3	10	20.16	-1.7	-3.24			CDKN2A	9	9.49	-0.77	-1.71		SRC	20	3.34	-1.13	-2.19
Src	2	19.82	-1.69	-3.23			TP53	17	5.85	-0.73	-1.65		MYRIP	3	0.63	-1.12	-2.17
Corin	5	0.09	-1.68	-3.19			MCM2	3	34.76	-0.7	-1.62		BRCA1	17	5.22	-1.09	-2.13
Rlbp1	7	1.01	-1.67	-3.19			NOTCH1	9	0.63	-0.69	-1.61		PCBD1	10	11.06	-1.04	-2.06
Rab38	7	170.61	-1.63	-3.09			MC1R	16	5.04	-0.67	-1.59		MMP14	14	66.56	-1.01	-2.02
Dst	1	6.33	-1.56	-2.95			PPARGC1B	5	1.04	-0.65	-1.57		KNTC1	12	8.06	-1	-2
Sgsm2	11	11.1	-1.52	-2.87			ZEB2	2	8.96	-0.64	-1.56		FREM2	13	0.99	-0.99	-1.99
Nr4a3	4	103.93	-1.51	-2.85			BCL2	18	2.54	-0.63	-1.55		HPS4	22	3.67	-0.96	-1.95
Abcb6	1	11.87	-1.5	-2.84			SOX5	12	4.31	-0.61	-1.53		BACE2	21	9.67	-0.95	-1.93
Gpr143	X	41.27	-1.35	-2.56			BNC2	9	4.33	-0.6	-1.51		NFIB	9	1.53	-0.92	-1.89
Lef1	3	0.44	-1.3	-2.47			AP1S1	7	24.06	-0.58	-1.49		MCOLN3	1	1.13	-0.91	-1.87
Rad50	11	23.3	-1.31	-2.47			ATE1	10	10.89	-0.57	-1.48		MCM2	3	34.84	-0.84	-1.79
Eif3c	7	279.96	-1.13	-2.19			GART	21	22.31	-0.56	-1.47		HELLS	10	4.7	-0.83	-1.77
Traf4	11	47.02	-1.12	-2.17			CDK4	12	67.98	-0.53	-1.45		FLG	1	2.48	-0.73	-1.66
Wdr12	1	3.83	-1.08	-2.12			PFAS	17	10	-0.54	-1.45		USF2	19	10.18	-0.72	-1.65
Hps4	5	22.61	-1.07	-2.1			SYTL2	11	15.04	-0.51	-1.43		SNAI2	8	16.89	-0.7	-1.62
Mmp14	14	53.59	-1.04	-2.05			MDM2	12	6.42	-0.48	-1.4		LEF1	4	4.82	-0.69	-1.61
Sox5	6	2.66	-1.03	-2.04			MLPH	2	14.12	-0.47	-1.39		SASH1	6	2.09	-0.67	-1.59
Slc3a2	19	159.78	-1.03	-2.04			WDR12	2	9.32	-0.46	-1.37		ATE1	10	5.47	-0.65	-1.57
Ptpn6	6	1.7	-1.02	-2.03			USP13	3	6.48	-0.41	-1.33		RAB38	11	9.04	-0.65	-1.57
Paqr7	4	1.21	-0.98	-1.97			FSCN1	7	27.7	-0.41	-1.33		SUFU	10	3.27	-0.64	-1.56
Usf2	7	31.61	-0.96	-1.94			USF2	19	12.86	-0.4	-1.32		POLA1	X	8.93	-0.62	-1.54
Mc1r	8	17.09	-0.92	-1.9			KNTC1	12	11.88	-0.38	-1.3		VANGL1	1	4.17	-0.6	-1.52
Slc1a4	11	29.52	-0.91	-1.87			RAB1A	2	26.51	0.37	1.29		USP13	3	4.66	-0.56	-1.47
Bloc1s5	13	7.07	-0.88	-1.84			TRPM7	15	10.69	0.37	1.29		PAICS	4	28.42	-0.54	-1.46
Kras	6	32.91	-0.83	-1.78			NFIB	9	3.05	0.38	1.3		GNAS	20	12.55	-0.54	-1.45
Mlana	19	561.98	-0.82	-1.77			STX17	9	4.33	0.39	1.31		ZEB1	10	6.86	-0.51	-1.43
Snai2	16	16.72	-0.8	-1.74			ARCN1	11	35.94	0.4	1.32		MEMO1	2	8.53	0.47	1.39
Ccdc28b	4	1.79	-0.77	-1.71			CTNND1	11	17.59	0.41	1.33		ATP6V1B2	8	9.3	0.49	1.4
Myc	15	20.43	-0.77	-1.71			VAC14	16	7.64	0.41	1.33		ATP6AP2	X	9.93	0.49	1.4
Ophn1	X	1.01	-0.76	-1.7			ATR	3	7.76	0.43	1.34		HPS5	11	6.76	0.5	1.42
src	4	8.01	-0.76	-1.69			DST	6	7.52	0.44	1.35		ATRN	20	11.77	0.5	1.42
Ets1	9	28.67	-0.74	-1.67			ERP44	9	7.15	0.44	1.35		CTNND1	11	17.58	0.51	1.43
Gpr161	1	6.6	-0.73	-1.66			ALDH2	12	5.04	0.44	1.35		TFRC	3	64.07	0.53	1.44
Atp1a1	3	947.85	-0.73	-1.66			GNA11	19	7.27	0.44	1.35		AFG3L2	18	9.66	0.53	1.44
Frem2	3	1.54	-0.7	-1.62			ATP7A	X	5.39	0.43	1.35		SOX10	22	38.41	0.53	1.44
Bloc1s4	5	16.29	-0.69	-1.61			PICALM	11	21.97	0.44	1.36		OPHN1	X	2.47	0.54	1.45
Vac14	8	19.97	-0.69	-1.61			ATP6V1B2	8	18.79	0.46	1.37		BMPR2	2	5.18	0.55	1.47
Ebp	X	12.9	-0.67	-1.59			CISD2	4	14.84	0.47	1.39		MYO6	6	2.82	0.56	1.47
Afg3l2	18	72.04	-0.66	-1.58			PTEN	10	9.72	0.49	1.4		MBTPS1	16	8.62	0.57	1.48
Pola1	X	6.28	-0.66	-1.58			MBTPS1	16	7.26	0.5	1.41		SNAPIN	1	29.44	0.57	1.49
Sytl2	7	51.96	-0.65	-1.57			HPS3	3	10.13	0.51	1.42		CLCN7	16	3.99	0.59	1.5
Nsdhl	X	12.95	-0.65	-1.57			ANKRD27	19	10.1	0.51	1.42		TERF2IP	16	20.86	0.6	1.52
Ap1s1	5	43.76	-0.64	-1.56			ERCC2	19	4.07	0.51	1.43		DST	6	14.85	0.62	1.54
Atp6v0a1	11	43.63	-0.64	-1.56			DCTN1	2	12.68	0.52	1.44		CTC1	17	1.16	0.65	1.57
Ttc7	17	10.09	-0.63	-1.55			TERF2IP	16	11.65	0.53	1.44		MYC	8	14.33	0.66	1.58
Trp53	11	13.95	-0.62	-1.54			ATP6V0A1	17	7.77	0.53	1.45		TINF2	14	15.65	0.67	1.59
Irf4	13	9.21	-0.62	-1.54			TRIM24	7	3.16	0.54	1.46		IRS2	13	2.73	0.68	1.6
Polr1a	6	11.16	-0.6	-1.52			OAT	10	48.98	0.56	1.47		PICALM	11	21.77	0.7	1.63
Ptch1	13	2.3	-0.6	-1.52			DIAPH1	5	8.39	0.56	1.48		SPAG9	17	12.29	0.71	1.63
Zbtb17	4	6.1	-0.6	-1.51			TINF2	14	11.27	0.57	1.49		RAB32	6	32.52	0.71	1.64
Ilk	7	28.82	-0.6	-1.51			WIPI1	17	29.77	0.59	1.5		PRKACA	19	4.08	0.72	1.64
Uqcrfs1	13	126.34	-0.57	-1.48			SLC1A4	2	46.65	0.6	1.51		BTD	3	5.95	0.72	1.65
Sash1	10	13.2	-0.56	-1.47			PEPD	19	26.52	0.59	1.51		L1CAM	X	11.31	0.73	1.65
Rack1	11	136.59	-0.54	-1.46			ATP6AP2	X	8.34	0.61	1.52		OAT	10	42.09	0.74	1.67
Mcoln3	3	130.25	-0.54	-1.45			OCA2	15	10.17	0.61	1.53		BLOC1S4	4	5.07	0.75	1.68
Sox10	15	217.3	-0.54	-1.45			SIK2	11	11.63	0.63	1.55		POLG	15	12.79	0.8	1.74
Ruvbl2	7	18.26	-0.52	-1.44			SPAG9	17	17.59	0.63	1.55		STX12	1	10.11	0.82	1.76
Ppargc1a	5	56.95	-0.52	-1.43			ECE1	1	12.04	0.64	1.56		HSP90AA1	14	312.59	0.83	1.78
L1cam	X	1.39	-0.51	-1.43			ACVR2A	2	3.34	0.64	1.56		DMXL2	15	2.97	0.86	1.82
Gpr89	3	6.18	-0.51	-1.42			RAB17	2	14.42	0.64	1.56		ATP6V0A1	17	3.36	0.87	1.82
Vangl1	3	6.28	-0.5	-1.42			ATOX1	5	38.25	0.66	1.58		ENDOG	9	8.03	0.89	1.85
Rabggta	14	3.77	-0.51	-1.42			SNAPIN	1	18.8	0.67	1.59		LMNA	1	99.2	0.89	1.86
Clcn7	17	52.82	-0.51	-1.42			ITGB1	10	37.32	0.67	1.59		PEPD	19	13.38	0.93	1.91
Ctnnd1	2	29.99	-0.49	-1.4			POLG	15	16.76	0.69	1.62		TFAP2A	6	0.85	0.95	1.93
Wipi1	11	11.72	-0.48	-1.4			ATRN	20	14.65	0.7	1.63		BCL2L11	2	1.81	0.96	1.95
Adar	3	12.88	-0.47	-1.39			GPR143	X	65.85	0.7	1.63		EDA	X	0.39	0.96	1.95
Atp6v1b2	8	95.49	-0.48	-1.39			TTC7A	2	1.24	0.74	1.67		XPA	9	7.8	0.99	1.99
Brca1	11	10.91	-0.48	-1.39			DMXL2	15	11.73	0.74	1.67		PIAS3	1	7.75	1	2
Atg7	6	11.44	-0.46	-1.37			TFRC	3	117.42	0.76	1.69		FIG4	6	5	1.04	2.05
Aldh2	5	125.95	-0.44	-1.36			LMNA	1	21.69	0.77	1.71		ATP7A	X	3.77	1.07	2.11
Lyst	13	7.71	-0.44	-1.36			AFG3L2	18	23.91	0.77	1.71		LVRN	5	0.08	1.44	2.72
Rxra	2	22.64	-0.42	-1.34			FIG4	6	7.35	0.78	1.72		FZD4	11	3.46	1.53	2.88
Dph6	2	3	-0.42	-1.34			TYR	11	373.61	0.79	1.73		GCHFR	15	0.53	1.61	3.05
Vps33a	5	29.92	-0.42	-1.34			RAPH1	2	2.06	0.81	1.76		ANXA2	15	510.97	1.63	3.1
Gtf2ird1	5	9.69	-0.43	-1.34			STX12	1	8.59	0.83	1.78		GPER1	7	1.76	1.75	3.37
Rfwd2	1	23.22	-0.4	-1.32			ERCC6	10	1.38	0.84	1.79		KIT	4	0.28	1.94	3.83
Lmna	3	47.14	-0.4	-1.32			SUFU	10	1.03	0.84	1.79		TRAPPC6A	19	0.94	1.98	3.94
4930453N24Rik	16	10.36	-0.4	-1.32			PMEL	12	2344.86	0.85	1.8
Slc31a1	4	42.38	-0.39	-1.31			SLC3A2	11	67.38	0.85	1.81
Stx12	4	89.22	-0.39	-1.31			MYO6	6	2.02	0.9	1.86
Rpl27a	7	56.6	-0.39	-1.31			SLC30A4	15	1.46	0.99	1.99
Paics	5	60.01	-0.38	-1.3			KITLG	12	4.87	1	2
Fzd4	7	13.26	-0.37	-1.3			HSP90AA1	14	253.45	1	2
Nras	3	20.32	-0.36	-1.29			EDA	X	0.24	1	2
Cux1	5	6.46	-0.37	-1.29			PIAS3	1	3.25	1.02	2.03
Tbc1d10a	11	9.86	-0.37	-1.29			EPG5	18	9.09	1.02	2.03
Mgrn1	16	42.61	-0.35	-1.27			BCL2L11	2	1.9	1.04	2.05
Nf1	11	12.6	-0.29	-1.22			BTD	3	4.13	1.05	2.08
Yy1	12	16.2	-0.28	-1.21			PRKACA	19	4.8	1.1	2.14
Hdac2	10	27.84	0.3	1.23			FZD4	11	1.5	1.12	2.17
Ercc3	18	10.26	0.3	1.23			IRS2	13	6.92	1.16	2.23
Fbxo11	17	33.57	0.35	1.27			PPARGC1A	4	13.87	1.19	2.29
Notch2	3	14.93	0.36	1.28			CTNNB1	3	571.26	1.29	2.45
Ankrd27	7	6.19	0.36	1.29			LVRN	5	0.06	1.55	2.93
Epg5	18	4.9	0.37	1.29			TRPM1	15	68.48	1.93	3.82
Gna11	10	27.2	0.38	1.3			DRD2	11	0.06	3.1	8.58
Mitf	6	205.84	0.39	1.31
Acd	8	13.77	0.39	1.31
Ercc2	7	5.76	0.41	1.32
Stx17	4	6.8	0.41	1.33
Lasp1	11	14.99	0.41	1.33
Adam17	12	12.21	0.42	1.34
Spag9	11	14.39	0.44	1.36
Smarcc1	9	19.33	0.46	1.37
Diaph1	18	9.88	0.45	1.37
Gart	16	26.85	0.48	1.39
Terf2ip	8	9.91	0.48	1.4
Mreg	1	37.77	0.5	1.41
Bace2	16	150.15	0.51	1.42
Mdm4	1	12.7	0.51	1.43
Rpl38	11	92.26	0.52	1.43
Pten	19	27.7	0.51	1.43
Sufu	19	9.24	0.53	1.44
Atp7a	X	10.27	0.52	1.44
Sema4c	1	8.34	0.56	1.47
Ostm1	10	16.22	0.55	1.47
Ctsl	13	33.79	0.56	1.47
Polh	17	19.43	0.58	1.49
Szt2	4	4.64	0.59	1.5
Fzd1	5	11.09	0.6	1.52
Mbtps1	8	32.9	0.61	1.53
Pfas	11	7.91	0.61	1.53
Dct	14	3062.9	0.62	1.54
Sik2	9	6.94	0.66	1.58
Atr	9	2.95	0.66	1.58
Rab36	10	1.16	0.66	1.58
Pias3	3	9.77	0.67	1.59
Sema3c	5	5.34	0.67	1.59
Trappc6a	7	8.2	0.67	1.6
Btd	14	10.78	0.68	1.6
Ppargc1b	18	1.76	0.7	1.63
Trim24	6	15.82	0.73	1.66
Tfap2a	13	21.35	0.74	1.68
Dmxl2	9	67.51	0.79	1.72
Snapin	3	19.57	0.8	1.75
Rb1	14	8.88	0.81	1.76
Ercc5	1	7.56	0.83	1.78
Atrn	2	11.13	0.85	1.8
Ddb2	2	2.4	0.86	1.82
Pmel	10	1211.97	0.88	1.83
Suz12	11	41.11	0.88	1.84
Hps5	7	14.9	0.91	1.87
Atox1	11	75.54	0.94	1.92
Rps20	4	110.19	0.95	1.93
Mef2c	13	3.59	0.97	1.96
Mysm1	4	7.94	1.01	2.02
Myo6	9	15.78	1.1	2.14
Fgfr2	7	10.85	1.14	2.2
Notch1	2	3	1.18	2.26
Ercc6	14	6.52	1.28	2.42
Pts	9	4.86	1.38	2.6
Raph1	1	7.89	1.41	2.66
Hspa8	9	338.34	1.52	2.86
Myo10	15	50.42	1.59	3.02
Myo5a	9	183.39	1.89	3.71
Bcl2l11	2	5.52	1.98	3.94
Tbx10	19	0.25	2.45	5.48
Hsp90aa1	12	134.07	6.65	100.23
