# Supplementary material for: Bromodomain and extra-terminal domain (BET) proteins regulate melanocyte differentiation
Source: Epigenetics Chromatin. 2020 Mar 10;13:14. doi: 10.1186/s13072-020-00333-z (PMC7063807; doi:10.1186/s13072-020-00333-z)
Supplement: Supplementary file 5 — Additional file 5: Table S2. The effect of BET inhibition on MITF-target gene expression. MITF target genes that are significantly (p < 0.05) down-regulated (yellow) or up-regulated (blue) by BET inhibition of Melb-a, 501MEL, or SK-MEL147 cells. MITF target genes that are affected by BET inhibition in all three cell lines are shown in bold type. [file 13072_2020_333_MOESM5_ESM.xlsx]

## Sheet: Sheet1
Melb-a JQ1vs VC 48 hours								501Mel JQ1 vs VC 24 hours						SK-MEL-147 JQ1 vs VC 24 hours
Name	Chromosome	Max group mean	Log₂ fold change	Fold change			Name	Chromosome	Max group mean	Log₂ fold change	Fold change		Name	Chromosome	Max group mean	Log₂ fold change	Fold change
Cldn14	16	1.18	-4.85	-28.8			NUPR1	16	0.54	-7.12	-139.2		SORBS2	4	1.52	-3.17	-9.01
Gdf15	8	1.84	-4.44	-21.65			MYLK3	16	1.38	-3.67	-12.77		JADE2	5	4.12	-3.11	-8.61
Synpo2	3	0.03	-4.34	-20.29			ATOH8	2	2.73	-3.57	-11.88		NRROS	3	0.96	-2.5	-5.65
Etv4	11	2.26	-4.13	-17.5			ERBB3	12	0.95	-3.33	-10.03		GDF15	19	0.3	-2.39	-5.23
Tnfrsf19	14	24	-3.33	-10.06			GNLY	2	0.07	-3.27	-9.65		ETV4	17	5.86	-2.08	-4.22
Plp1	X	23.11	-3.14	-8.83			CHCHD6	3	21.46	-3.26	-9.6		C1QTNF1	17	0.66	-2.07	-4.19
Mylk3	8	3.25	-3.13	-8.74			COL9A1	6	1.28	-3.19	-9.15		PLEKHG4	16	3.9	-2.05	-4.14
Limch1	5	11.44	-3.07	-8.37			KIF17	1	2.93	-2.78	-6.89		ANKRD28	3	19.36	-1.98	-3.95
Art3	5	5.23	-3	-8.01			FAM174B	15	8.55	-2.77	-6.8		ZNF114	19	0.58	-1.9	-3.73
Nupr1	7	19.5	-2.84	-7.14			ART3	4	0.09	-2.48	-5.57		PLP1	X	0.21	-1.89	-3.71
Pygl	12	0.17	-2.8	-6.96			JADE2	5	7.7	-1.98	-3.95		HPDL	1	0.44	-1.79	-3.47
Upp1	11	1.91	-2.76	-6.75			TSPAN10	17	17.32	-1.97	-3.92		COL9A3	20	0.11	-1.74	-3.35
Epha3	16	0.31	-2.72	-6.58			APOD	3	8.05	-1.92	-3.79		ATP9A	20	1.75	-1.68	-3.19
Tspan4	7	60.65	-2.57	-5.92			TTC39A	1	9.65	-1.92	-3.78		B3GNT7	2	0.11	-1.63	-3.1
Sorbs2	8	0.19	-2.56	-5.9			IFI16	1	28.4	-1.84	-3.57		TSPAN4	11	7.05	-1.63	-3.1
Trpm1	7	65.72	-2.47	-5.55			ZAP70	2	3.37	-1.84	-3.57		SPRY4	5	3.25	-1.56	-2.95
Col9a1	1	6.82	-2.28	-4.87			KCNU1	8	2.31	-1.73	-3.32		C7orf31	7	0.13	-1.55	-2.92
Slc29a2	19	2.32	-2.26	-4.8			FAM180B	11	0.66	-1.73	-3.32		ATOH8	2	0.1	-1.52	-2.87
B3gnt7	1	0.09	-2.22	-4.67			C1QTNF3	5	3.89	-1.67	-3.18		LIMCH1	4	8.87	-1.48	-2.8
Rubcnl	14	0.36	-2.04	-4.12			TFAP4	16	1.48	-1.59	-3.01		DOCK10	2	4.06	-1.44	-2.72
C77080	4	70.47	-1.98	-3.94			PLEKHG4	16	2.16	-1.57	-2.97		ARHGEF39	9	1	-1.38	-2.59
Nov	15	0.53	-1.97	-3.92			STARD10	11	8.22	-1.55	-2.93		IQGAP3	1	26.26	-1.36	-2.56
Pik3ip1	11	4.17	-1.95	-3.87			NRROS	3	2.43	-1.5	-2.82		KIAA1522	1	0.72	-1.35	-2.55
Dennd2a	6	2.48	-1.89	-3.71			COL11A2	6	0.28	-1.47	-2.78		TFAP4	16	1.37	-1.29	-2.45
Ick	9	2.53	-1.89	-3.71			DENND2A	7	15.09	-1.47	-2.77		NAGPA	16	1.44	-1.28	-2.43
Shc4	2	0.94	-1.89	-3.7			TCN2	22	1.41	-1.42	-2.68		PKN3	9	1.96	-1.26	-2.39
Stau2	1	19.94	-1.88	-3.68			SHC4	15	1.66	-1.39	-2.62		PIK3IP1	22	0.49	-1.25	-2.38
Rad51d	11	2.55	-1.87	-3.65			IL17D	13	5.02	-1.32	-2.5		TM4SF19	3	1.76	-1.2	-2.3
Arap2	5	7.81	-1.86	-3.64			ETV4	17	22.91	-1.32	-2.49		PLK1	16	8.04	-1.2	-2.29
Msi1	5	0.52	-1.84	-3.59			RAD51D	17	1.49	-1.28	-2.43		TRIP13	5	26.43	-1.18	-2.26
Stard13	5	6.59	-1.84	-3.58			ISG20	15	8.39	-1.26	-2.4		SPC24	19	12.84	-1.18	-2.26
Erbb3	10	20.16	-1.7	-3.24			MAPK3	16	5.04	-1.26	-2.4		UPP1	7	3.31	-1.17	-2.25
Atp9a	2	12.51	-1.69	-3.22			HSF4	16	6.97	-1.24	-2.35		ZBTB2	6	9.8	-1.15	-2.21
Runx3	4	7.09	-1.68	-3.21			ANK2	4	5.79	-1.21	-2.31		PSRC1	1	5.47	-1.13	-2.19
Colgalt2	1	1.56	-1.66	-3.16			PKN3	9	2	-1.17	-2.25		BRCA1	17	5.22	-1.09	-2.13
Myof	19	11.52	-1.66	-3.16			PSRC1	1	12.26	-1.12	-2.17		SHC4	15	1.56	-1.09	-2.12
Tsc22d3	X	8.74	-1.63	-3.1			ANKRD28	3	15.05	-1.07	-2.09		TMEM268	9	4.16	-1.08	-2.11
Dbp	7	6.74	-1.62	-3.07			TSPAN4	11	8.89	-1.07	-2.09		MAPK3	16	2.36	-1.03	-2.04
Mob3b	4	2.65	-1.58	-2.99			SPEF2	5	0.79	-1.06	-2.08		ANK2	4	1.98	-1.01	-2.01
C1qtnf1	11	0.52	-1.51	-2.86			GOLGA7B	10	4.34	-1.05	-2.07		CCNB1	5	66.78	-1.01	-2.01
Stard10	7	5.43	-1.51	-2.85			UGCG	9	79.5	-1	-2		KIFC1	6	24.93	-1.01	-2.01
Spry4	18	1.07	-1.45	-2.74			PLP1	X	15.31	-1	-2		GOLGA7B	10	0.22	-1	-2
Birc7	2	0.51	-1.42	-2.67			LIMCH1	4	1.33	-0.98	-1.98		ABHD2	15	23.59	-1	-2
Fez1	9	23.68	-1.39	-2.62			ARHGEF39	9	1.97	-0.96	-1.95		ISG20	15	0.87	-0.99	-1.99
Slc7a1	5	76.32	-1.38	-2.61			ZNF579	19	1.58	-0.97	-1.95		RUNX3	1	1.39	-0.96	-1.95
Gpr143	X	41.27	-1.35	-2.56			MSANTD3	9	13.25	-0.93	-1.91		ARAP2	4	0.87	-0.95	-1.93
Rps6ka4	19	18.71	-1.35	-2.55			COL9A3	20	4.13	-0.93	-1.91		TMEM201	1	2.04	-0.94	-1.92
Gpr137b	13	60.32	-1.34	-2.54			ZBTB2	6	7.43	-0.91	-1.87		C19orf48	19	35.21	-0.93	-1.91
Msantd3	4	6.33	-1.32	-2.49			FEZ1	11	0.51	-0.9	-1.87		TCN2	22	1.97	-0.93	-1.91
Adgrg1	8	39.2	-1.29	-2.45			PLK1	16	7.83	-0.91	-1.87		RUBCNL	13	0.56	-0.92	-1.9
Tspan10	11	161.1	-1.27	-2.41			RFTN2	2	0.6	-0.88	-1.84		SH2B3	12	10.98	-0.91	-1.88
Fgd4	16	6.15	-1.25	-2.37			STARD13	13	3.66	-0.85	-1.8		DDX39A	19	18.26	-0.91	-1.88
Slc5a6	5	4.77	-1.23	-2.35			RUBCNL	13	5.74	-0.85	-1.8		SLC35G2	3	2.51	-0.89	-1.85
Nup210	6	2.22	-1.21	-2.31			TMEM109	11	13.36	-0.83	-1.78		CHAF1A	19	10.8	-0.89	-1.85
Sorbs1	19	37.93	-1.21	-2.31			GPR161	1	16.48	-0.82	-1.77		RAD51D	17	1.97	-0.88	-1.84
Zbtb2	10	13.97	-1.15	-2.21			DOCK10	2	4.81	-0.82	-1.77		CDC25B	20	12.44	-0.88	-1.84
Adgra3	5	46.23	-1.12	-2.17			COLGALT2	1	2.25	-0.82	-1.76		ESCO2	8	5.06	-0.86	-1.81
Spg21	9	67.3	-1.09	-2.12			SPC24	19	11.94	-0.82	-1.76		TNFRSF25	1	1.3	-0.85	-1.8
Mapk3	7	61.83	-1.07	-2.09			ICK	6	8.7	-0.8	-1.75		MCM2	3	34.84	-0.84	-1.79
Klf9	19	13.23	-1.05	-2.07			NOV	8	2.82	-0.81	-1.75		CENPH	5	7.18	-0.83	-1.78
Pld1	3	3.47	-1.04	-2.05			DENND2D	1	24.01	-0.79	-1.72		PIMREG	17	6.04	-0.83	-1.78
Cyb561a3	19	2.73	-1.02	-2.02			SYNPO2	4	0.27	-0.77	-1.7		ZIC1	3	2.44	-0.81	-1.75
Jade2	11	0.2	-0.98	-1.97			PLAT	8	11.35	-0.75	-1.68		TMEM267	5	3	-0.77	-1.71
Amdhd2	17	19.58	-0.98	-1.97			CCNB1	5	46.18	-0.74	-1.67		COMMD4	15	6.86	-0.75	-1.68
Ccnd1	7	12.83	-0.96	-1.95			HMGA1	6	92.3	-0.74	-1.67		IGF2BP3	7	4.89	-0.74	-1.67
Rhobtb3	13	17.97	-0.96	-1.95			TGIF2	20	8.05	-0.74	-1.67		KIRREL	1	17.69	-0.72	-1.65
Usf2	7	31.61	-0.96	-1.94			ZIC1	3	3.21	-0.73	-1.66		USF2	19	10.18	-0.72	-1.65
Fis1	5	52.45	-0.95	-1.93			MCM2	3	34.76	-0.7	-1.62		NAV2	11	2.9	-0.71	-1.64
Ppm1h	10	8.58	-0.95	-1.93			SLCO5A1	8	13.25	-0.69	-1.62		ARHGAP18	6	7.78	-0.7	-1.62
Slc29a1	17	8.47	-0.94	-1.92			ARHGAP18	6	10.31	-0.69	-1.61		MSANTD3	9	31.05	-0.69	-1.62
Smpd1	7	34.97	-0.93	-1.9			C19orf48	19	27.6	-0.69	-1.61		CEBPB	20	11.49	-0.69	-1.62
Ank2	3	3.05	-0.91	-1.88			CEBPB	20	11.24	-0.68	-1.61		FANCA	16	2.97	-0.69	-1.61
Them6	15	4.26	-0.91	-1.88			CROCC	1	6.83	-0.68	-1.6		LRP8	1	7.1	-0.67	-1.6
Slc1a4	11	29.52	-0.91	-1.87			PRKAR1B	7	4.37	-0.68	-1.6		TACC3	4	7.57	-0.67	-1.59
Nedd4l	18	15.87	-0.9	-1.87			APOLD1	12	38.02	-0.65	-1.57		SASH1	6	2.09	-0.67	-1.59
Zfp768	7	16.14	-0.9	-1.86			ZEB2	2	8.96	-0.64	-1.56		SPRED1	15	7.4	-0.67	-1.59
Ehhadh	16	4.36	-0.89	-1.85			TNFRSF19	13	28.28	-0.64	-1.56		EFHD2	1	13.52	-0.63	-1.55
Hipk2	6	20.09	-0.87	-1.82			COMMD4	15	15.81	-0.56	-1.48		SLC29A1	6	7.22	-0.61	-1.53
Ipo11	13	7.3	-0.86	-1.82			PIMREG	17	6.01	-0.55	-1.47		IFI16	1	20.32	-0.61	-1.52
Arhgap18	10	42.48	-0.86	-1.81			DENND4B	1	4.21	-0.53	-1.44		FGFRL1	4	4.14	-0.61	-1.52
Nfyc	4	55.34	-0.85	-1.8			FGD4	12	2.93	-0.52	-1.44		ASPH	8	10.33	-0.6	-1.52
Lpin1	12	12.6	-0.85	-1.8			DDX54	12	11.46	-0.53	-1.44		MYOF	10	28.47	-0.61	-1.52
Wwtr1	3	25.83	-0.83	-1.78			ANKRD40	17	11.1	-0.53	-1.44		SLC7A1	13	10.87	-0.61	-1.52
Agpat2	2	10.29	-0.79	-1.73			FAM160B1	10	4.15	-0.51	-1.43		UAP1L1	9	4.54	-0.58	-1.5
Osbpl9	4	17.3	-0.79	-1.73			NAGPA	16	3.68	-0.49	-1.41		NCOA2	8	2.92	-0.57	-1.49
Washc5	15	116.29	-0.79	-1.73			CBX2	17	5.62	-0.5	-1.41		SLC5A6	2	10.48	-0.57	-1.48
Dnal4	15	20.93	-0.79	-1.73			GAB2	11	18.41	-0.47	-1.39		RMND5A	2	11.2	-0.54	-1.46
Hspd1	1	203.53	-0.78	-1.72			EIF4B	12	110.71	-0.48	-1.39		POC1A	3	9.14	-0.55	-1.46
Psrc1	3	5.26	-0.78	-1.72			UNK	17	3.97	-0.47	-1.39		WDR34	9	24.15	-0.55	-1.46
Ankrd28	14	23.84	-0.79	-1.72			RAI14	5	13.01	-0.46	-1.38		DENND4B	1	4.77	-0.51	-1.42
Tmem268	4	53.46	-0.77	-1.7			SORBS1	10	6.25	-0.43	-1.35		FADD	11	20.07	-0.49	-1.41
Mapk6	9	40.53	-0.75	-1.68			NDST1	5	5.87	-0.41	-1.33		ANKRD40	17	13.78	-0.5	-1.41
Gab2	7	8.38	-0.74	-1.67			AGPAT2	9	14.97	-0.41	-1.33		RCC1	1	27.71	-0.46	-1.37
Acsf2	11	22.14	-0.74	-1.67			BNIP2	15	19.57	-0.42	-1.33		RAI14	5	14.51	-0.42	-1.34
Gpr161	1	6.6	-0.73	-1.66			MICALL1	22	6.5	-0.41	-1.33		TMEM109	11	31.91	-0.42	-1.33
Bbx	16	6.84	-0.73	-1.66			IFT81	12	3.62	-0.4	-1.32		PUM1	1	14.94	0.4	1.32
Ndst1	18	28.8	-0.72	-1.65			RCCD1	15	6.42	-0.4	-1.32		C20orf27	20	20.23	0.42	1.34
Rai14	15	39.33	-0.71	-1.64			USF2	19	12.86	-0.4	-1.32		MTMR14	3	12.83	0.44	1.36
Mid1	X	2.2	-0.72	-1.64			TRIP13	5	25.63	-0.39	-1.31		FAAP100	17	5.57	0.47	1.38
Lnx2	5	5.46	-0.7	-1.63			C7orf49	7	7.32	-0.39	-1.31		CAPZA2	7	7.38	0.48	1.39
Nudt9	5	35.34	-0.7	-1.62			BBX	3	7.33	-0.38	-1.3		INTS1	7	14.17	0.5	1.41
Plk1	7	38.06	-0.69	-1.61			HIPK2	7	6.36	-0.38	-1.3		GALNT11	7	2.84	0.52	1.43
Pcca	14	5.25	-0.69	-1.61			WDR34	9	26.63	-0.37	-1.29		LAMC1	1	14.05	0.54	1.45
Agtrap	4	18.03	-0.67	-1.6			BTF3L4	1	6.97	-0.36	-1.28		PYGL	14	12.78	0.53	1.45
Ankrd40	11	28.43	-0.68	-1.6			FAM168B	2	18.66	0.36	1.28		CYB561A3	11	4.12	0.57	1.49
Fam174b	7	41.72	-0.67	-1.59			INTS1	7	9.8	0.37	1.29		HSPG2	1	2.19	0.58	1.5
Eci1	17	33.33	-0.66	-1.58			PLEKHH1	14	10.79	0.36	1.29		ADGRA3	4	8.11	0.58	1.5
Mrps2	2	8.89	-0.65	-1.57			PI4K2B	4	6.7	0.38	1.3		SMPD1	11	14.22	0.59	1.5
Tcn2	11	89.08	-0.65	-1.57			SNX8	7	7.33	0.39	1.31		GPRIN1	5	8.78	0.6	1.51
Arhgdia	11	179.58	-0.64	-1.56			ASPH	8	4.66	0.39	1.31		CBLB	3	1.7	0.62	1.53
Cdc25b	2	21.36	-0.63	-1.55			IGF1R	15	8.03	0.41	1.32		GRN	17	24.17	0.62	1.54
Cebpb	2	25.95	-0.63	-1.55			ECI1	16	7.24	0.4	1.32		GPR137B	1	5.92	0.64	1.56
Snx8	5	40.31	-0.64	-1.55			CHKA	11	12.55	0.41	1.33		STARD13	13	9.34	0.65	1.56
Plekhb2	1	10.02	-0.62	-1.54			LAMC1	1	39.58	0.42	1.34		ACTR1B	2	14.2	0.65	1.57
Hmga1	17	79.04	-0.62	-1.54			CAMK2D	4	6.44	0.43	1.34		VPS18	15	14.72	0.66	1.58
Spsb1	4	4.68	-0.61	-1.53			SH2B3	12	28.65	0.44	1.36		MAPK8IP3	16	3.73	0.66	1.58
Sdcbp	4	137.44	-0.6	-1.52			PLEKHB2	2	15.1	0.45	1.37		LAGE3	X	10.74	0.66	1.58
Zfp213	17	11.33	-0.6	-1.52			H2AFV	7	23.81	0.46	1.37		ZKSCAN1	7	4.8	0.68	1.6
Sf3a2	10	16.28	-0.6	-1.51			GDF15	19	91.92	0.45	1.37		SDCBP	8	15.76	0.68	1.6
Nagpa	16	12.66	-0.59	-1.51			PLD1	3	6.3	0.48	1.4		PLAT	8	40.8	0.68	1.61
Ugcg	4	17.36	-0.57	-1.49			SCARB2	4	10.55	0.48	1.4		CHKA	11	4.27	0.71	1.64
Hspg2	4	15.2	-0.58	-1.49			HPGD	4	58.57	0.49	1.41		RCBTB1	13	7.36	0.73	1.65
Nploc4	11	42.97	-0.57	-1.49			LNX2	13	7.22	0.5	1.41		PRKAR1B	7	3.22	0.73	1.66
Phlda3	1	72.94	-0.56	-1.48			RAB4A	1	6.25	0.51	1.43		JUN	1	47.16	0.74	1.67
Bckdk	7	17.78	-0.55	-1.47			C1orf198	1	8.73	0.53	1.44		SERINC5	5	3.12	0.74	1.67
Sash1	10	13.2	-0.56	-1.47			ZKSCAN1	7	7.03	0.53	1.44		KLF5	13	2.81	0.76	1.69
Cmtm4	8	26.15	-0.55	-1.46			VPS18	15	28.94	0.53	1.44		NARF	17	5.11	0.75	1.69
Gmfb	14	43.31	-0.55	-1.46			NPLOC4	17	13.4	0.54	1.45		ZNF213	16	0.62	0.78	1.71
Sdhc	1	51.15	-0.53	-1.45			ZNF703	8	7.12	0.54	1.46		TTLL12	22	23.92	0.78	1.71
Epb41l1	2	2.18	-0.54	-1.45			NEDD4L	18	8.21	0.54	1.46		UXS1	2	6.13	0.83	1.77
Tmem109	19	15.62	-0.54	-1.45			GNAI1	7	14.69	0.56	1.47		EXT1	8	16.66	0.85	1.8
Camk2d	3	1.04	-0.53	-1.44			TOMM34	20	35.76	0.56	1.47		CAT	11	23.91	0.87	1.82
Slc39a1	3	51.67	-0.52	-1.43			GALNT11	7	4.28	0.58	1.49		HMGA1	6	488.67	0.87	1.83
Ccnb1	13	34.79	-0.51	-1.43			MAPK8IP3	16	3.29	0.57	1.49		GNAI1	7	1.69	0.88	1.84
Kat2b	17	16.38	-0.52	-1.43			SMPD1	11	9.79	0.59	1.5		SLAIN1	13	2.95	0.89	1.86
Cerk	15	78.15	-0.5	-1.41			ITPK1	14	7.37	0.59	1.5		D2HGDH	2	1.66	0.92	1.89
Btf3l4	4	14.91	-0.49	-1.4			SLC1A4	2	46.65	0.6	1.51		PAG1	8	4.64	0.95	1.93
Uck2	1	19.2	-0.48	-1.39			MAP3K9	14	2.11	0.61	1.52		SH3PXD2B	5	3.98	0.96	1.95
Brca1	11	10.91	-0.48	-1.39			C15orf39	15	5	0.61	1.52		SKI	1	4.33	0.98	1.98
Gaa	11	62.56	-0.46	-1.38			AMDHD2	16	19.88	0.6	1.52		PIK3R3	1	10.12	1	2
Dennd4b	3	2.1	-0.46	-1.37			LAGE3	X	33.37	0.6	1.52		EPHA3	3	0.39	1	2
Gpr157	4	3.7	-0.45	-1.37			D2HGDH	2	2.69	0.61	1.53		MCAM	11	44.36	1	2.01
Wwc2	8	32.91	-0.46	-1.37			SECISBP2L	15	10.47	0.62	1.53		CROCC	1	1.22	1.03	2.05
Reep4	14	24.22	-0.45	-1.37			ECE1	1	12.04	0.64	1.56		FNBP1L	1	9.9	1.04	2.05
Trip13	13	5.06	-0.45	-1.36			THEM6	8	9.42	0.67	1.59		CCND1	11	158.46	1.04	2.06
Poglut1	16	10.85	-0.43	-1.35			STAU2	8	3.84	0.69	1.61		ACSF2	17	1.9	1.05	2.07
Gnb1	4	94.82	-0.42	-1.34			MID1	X	7.01	0.69	1.62		SLC38A2	12	103.46	1.06	2.09
Pgam5	5	24.93	-0.43	-1.34			FNBP1L	1	27.65	0.7	1.63		SERPINE1	7	195.62	1.09	2.13
Eif4b	15	108.57	-0.43	-1.34			GPR143	X	65.85	0.7	1.63		DNAL4	22	2.94	1.09	2.14
Arpc5l	2	16.18	-0.41	-1.33			CITED2	6	3.95	0.72	1.65		BMF	15	0.71	1.14	2.21
Ubqln1	13	46.97	-0.42	-1.33			DUSP6	12	41.18	0.72	1.65		C1QTNF3	5	0.29	1.15	2.22
Sertad2	11	12.3	-0.4	-1.32			PYGL	14	35.34	0.73	1.66		AHCYL2	7	1.16	1.16	2.23
Rcbtb1	14	8.78	-0.4	-1.32			MAP1LC3B	16	6.53	0.74	1.66		PLEKHH1	14	1.27	1.18	2.27
Kti12	4	13.09	-0.38	-1.3			GAA	17	1.4	0.74	1.67		MID1	X	26.62	1.2	2.3
Nras	3	20.32	-0.36	-1.29			RIPK4	21	26.75	0.74	1.67		IDH1	2	38.32	1.31	2.49
Ncoa2	1	7.43	-0.36	-1.28			PAG1	8	23.54	0.75	1.68		SLCO5A1	8	0.42	1.33	2.51
Ift81	5	11.72	-0.36	-1.28			VPS13C	15	6	0.75	1.68		MAP1LC3B	16	5.79	1.33	2.51
Pdxdc1	16	26.96	-0.36	-1.28			BCL6	3	3.19	0.76	1.69		SNX29	16	2.58	1.37	2.58
Papd4	13	22.11	-0.34	-1.27			AHCYL2	7	2.94	0.76	1.69		SORBS1	10	2.07	1.46	2.76
Tgfbr3	5	4.76	-0.32	-1.25			NBEA	13	1.84	0.77	1.7		CYP2U1	4	4.23	1.47	2.78
Gpm6a	8	9.12	-0.32	-1.25			MCOLN1	19	5.03	0.79	1.72		TMEM2	9	40.11	1.54	2.91
Flywch1	17	15.14	-0.32	-1.25			CAT	11	20.59	0.8	1.74		CITED2	6	36.3	1.74	3.35
Nup188	2	23.12	-0.3	-1.23			EXT1	8	2.27	0.83	1.78		TTLL1	22	0.9	1.77	3.42
Cox7a2	9	116.48	-0.29	-1.22			GRN	17	73.39	0.83	1.78		SYNPO2	4	0.07	1.8	3.48
Ddx54	5	18.86	0.28	1.21			ERCC6	10	1.38	0.84	1.79		C14orf37	14	2.11	2.13	4.37
Zkscan1	5	8.18	0.3	1.23			PDK4	7	120.22	0.87	1.83		MT1X	16	284	3.72	13.21
Tacc3	5	31.38	0.3	1.24			SERTAD2	2	4.56	0.88	1.84
Secisbp2l	2	16.91	0.34	1.26			GPR137B	1	47.51	0.9	1.86
Wdr81	11	11.37	0.34	1.26			UXS1	2	4.24	0.94	1.92
Tspan14	14	31.12	0.33	1.26			SKI	1	5.48	0.95	1.93
Sh3d19	3	9.36	0.34	1.27			GPR157	1	2.97	0.95	1.93
Uxs1	1	8.03	0.38	1.3			STK17A	7	17.25	0.95	1.93
Lama5	2	6.48	0.38	1.3			LPIN1	2	5.81	0.97	1.96
Tmem201	4	6	0.38	1.3			JUN	1	1.95	0.98	1.97
Eps15	4	15.13	0.39	1.31			CYP2U1	4	4.81	1.02	2.03
Tmem206	1	25.32	0.41	1.33			WHRN	9	2.77	1.05	2.08
Dlc1	8	4.12	0.41	1.33			TM4SF19	3	119.37	1.11	2.16
Spred1	2	13.66	0.42	1.34			AMOTL2	3	0.75	1.12	2.17
3110062M04Rik	6	4.36	0.43	1.35			CCDC126	7	2.36	1.15	2.21
Fat1	8	15.37	0.46	1.38			BMF	15	3.5	1.16	2.24
Ptpn23	9	16.91	0.46	1.38			ERRFI1	1	5.58	1.18	2.27
Itpk1	12	10.96	0.46	1.38			TMEM2	9	28.64	1.19	2.28
Taf1c	8	7.85	0.48	1.4			AHNAK	11	0.94	1.24	2.36
Ntn1	11	1.56	0.49	1.4			PIK3R3	1	4.03	1.29	2.44
Prune2	19	3.92	0.49	1.41			SLAIN1	13	8.96	1.29	2.45
Mfap3l	8	2.98	0.52	1.43			TTLL1	22	4.02	1.3	2.46
Ppp2r1b	9	9.62	0.53	1.44			VGF	7	52.95	1.52	2.87
E2f1	2	14.85	0.54	1.45			ZNF114	19	12.2	1.55	2.93
Cdkn1b	6	34.28	0.55	1.46			SNX29	16	5.75	1.58	2.99
Sephs2	7	73.91	0.55	1.46			SH3PXD2B	5	33.68	1.62	3.07
Snx25	8	15.46	0.55	1.46			TRPM1	15	68.48	1.93	3.82
Asph	4	5.14	0.55	1.47			C14orf37	14	1.41	2.18	4.53
Rcc1	4	20.67	0.55	1.47
Ctsl	13	33.79	0.56	1.47
Mms19	19	8.13	0.58	1.49
1600014C10Rik	7	5.6	0.58	1.5
Enox1	14	2.77	0.6	1.52
Dct	14	3062.9	0.62	1.54
Sema3c	5	5.34	0.67	1.59
Mcoln1	8	25.02	0.67	1.6
Fbxo25	8	7.05	0.7	1.62
Nbea	3	7.73	0.73	1.65
Tsc22d1	14	15.5	0.73	1.65
Ahcyl2	6	20.28	0.73	1.66
D2hgdh	1	7.19	0.74	1.67
Pim3	15	37.73	0.74	1.67
Esco2	14	9.32	0.75	1.68
Fnbp1l	3	10.63	0.76	1.69
Wdr34	2	4.73	0.77	1.71
Taf4b	18	3.28	0.83	1.78
Igf1r	7	6.88	0.85	1.8
Fgfrl1	5	22.9	0.86	1.82
Chka	19	7.87	0.86	1.82
B4galt4	16	4.24	0.88	1.84
Tmem267	13	0.62	0.88	1.85
Fam178a	19	17.09	0.89	1.85
Mrgbp	2	6.4	0.89	1.86
Map1lc3b	8	31.88	0.9	1.87
Hmcn1	1	13.09	0.92	1.89
Errfi1	4	8.93	0.94	1.91
Plekhf1	7	1.41	0.94	1.92
Ube2o	11	15.69	0.95	1.93
Mef2c	13	3.59	0.97	1.96
Fanca	8	11.12	0.98	1.97
Tomm34	2	16.84	0.98	1.98
Pag1	3	3	1.02	2.03
H2afv	11	38.2	1.04	2.05
Snx29	16	2.4	1.07	2.11
Serinc5	13	20.84	1.12	2.17
Col9a3	2	0.9	1.15	2.21
Ext1	15	7.1	1.14	2.21
Atoh8	6	0.93	1.16	2.24
E2f5	3	18.09	1.2	2.3
Apod	16	1.69	1.27	2.41
Trim62	4	16.5	1.28	2.42
Ercc6	14	6.52	1.28	2.42
Rccd1	7	1.57	1.35	2.55
Sh2b3	5	16.72	1.39	2.62
Galnt11	5	9.36	1.4	2.63
Mapk8ip3	17	11.72	1.43	2.7
Plekhg4	8	0.44	1.44	2.72
Igf2bp3	6	0.11	1.45	2.74
Ski	4	50	1.47	2.77
Cited2	10	41.89	1.47	2.77
Crocc	4	4.34	1.52	2.86
Plat	8	8.73	1.54	2.91
Cblb	16	5.87	1.62	3.07
Mcam	9	87.98	1.66	3.16
Serpine1	5	0.34	1.66	3.17
Lrig1	6	2.39	1.78	3.44
Mt1	8	938.67	1.8	3.48
Cbx2	11	4	1.82	3.52
Vgf	5	0.11	1.98	3.95
Fosb	7	0.19	2	4.01
Kif17	4	0.15	2.01	4.02
Tmem2	19	9.12	2.13	4.38
Slc35g2	9	0.89	2.31	4.97
Tnfrsf25	4	1.37	2.49	5.61
Ttc39a	4	0.2	2.64	6.22
